# Supplementary material for: Clinicopathologic implication of meticulous pathologic examination of regional lymph nodes in gastric cancer patients
Source: PLoS One. 2017 Mar 31;12(3):e0174814. doi: 10.1371/journal.pone.0174814 (PMC5376083; doi:10.1371/journal.pone.0174814)
Supplement: S1 File — (XLSX) [file pone.0174814.s006.xlsx]

## Sheet: Sheet1
Cohort	Case_number	DSS_death_1	FUmonths	pT_7th	Number of metastatic LN	Number of total examined LN
1	1	0	60	1	0	22
1	2	0	60	3	12	50
1	3	1	29	3	6	44
1	4	0	60	1	0	41
1	5	0	60	1	0	25
1	6	0	60	3	2	36
1	7	1	32	5	14	40
1	8	1	25	3	9	22
1	9	0	60	2	1	36
1	10	0	60	3	1	22
1	11	0	60	1	8	24
1	12	0	58	1	1	31
1	13	1	7	4	23	23
1	14	1	17	4	17	17
1	15	1	22	4	4	16
1	16	0	60	3	17	29
1	17	0	27	1	0	20
1	18	0	4	4	10	35
1	19	1	20	3	32	34
1	20	0	60	3	10	27
1	21	1	19	3	9	33
1	22	0	60	3	0	28
1	23	1	8	3	30	36
1	24	1	7	3	11	38
1	25	0	36	1	0	31
1	26	0	3	3	0	6
1	27	1	25	4	19	21
1	28	0	60	1	0	13
1	29	1	5	3	0	25
1	30	1	26	3	13	46
1	31	0	60	3	10	29
1	32	0	60	3	1	23
1	33	0	36	3	0	36
1	34	1	22	3	19	49
1	35	1	8	4	19	31
1	36	1	53	4	7	40
1	37	0	41	3	2	26
1	38	1	8	3	19	33
1	39	0	56	1	0	15
1	40	0	60	4	7	27
1	41	1	21	4	17	21
1	42	1	20	3	14	42
1	43	1	35	4	16	35
1	44	0	60	2	0	22
1	45	0	60	1	0	21
1	46	0	58	3	0	16
1	47	0	60	3	3	35
1	48	0	35	1	0	27
1	49	0	60	1	0	21
1	50	0	60	3	20	33
1	51	0	60	3	0	23
1	52	0	47	3	0	27
1	53	1	13	4	34	49
1	54	0	60	1	0	27
1	55	0	60	3	0	40
1	56	0	60	3	1	24
1	57	0	60	3	0	24
1	58	1	33	4	6	29
1	59	1	26	3	26	53
1	60	1	12	4	27	40
1	61	0	60	1	0	35
1	62	0	35	2	3	27
1	63	0	58	1	0	27
1	64	0	60	3	0	32
1	65	0	35	1	0	24
1	66	0	35	3	2	22
1	67	0	58	1	0	18
1	68	0	60	4	9	29
1	69	1	8	3	22	29
1	70	0	34	3	1	34
1	71	0	60	3	7	29
1	72	1	12	4	26	37
1	73	0	41	2	0	33
1	74	0	60	3	0	34
1	75	0	60	3	4	34
1	76	0	56	1	4	20
1	77	0	60	3	5	25
1	78	0	60	4	2	36
1	79	1	14	5	29	48
1	80	1	21	4	16	35
1	81	0	60	1	0	10
1	82	1	5	4	46	55
1	83	1	10	5	3	13
1	84	0	60	2	0	27
1	85	0	57	3	0	35
1	86	0	60	3	16	43
1	87	1	35	4	22	29
1	88	0	34	3	0	39
1	89	0	60	4	17	24
1	90	0	60	3	5	28
1	91	0	60	1	1	25
1	92	0	60	4	4	25
1	93	0	60	1	1	24
1	94	0	56	2	0	16
1	95	0	59	1	0	12
1	96	0	60	2	0	32
1	97	0	34	2	2	37
1	98	0	60	2	1	45
1	99	0	60	4	15	32
1	100	1	39	4	18	60
1	101	1	10	3	4	16
1	102	1	12	3	8	57
1	103	1	11	5	19	38
1	104	1	21	4	3	11
1	105	0	60	1	0	32
1	106	1	27	3	11	12
1	107	0	60	1	0	40
1	108	0	60	1	0	31
1	109	0	57	3	3	30
1	110	1	41	3	2	23
1	111	0	38	3	0	26
1	112	0	47	2	0	30
1	113	1	31	3	22	47
1	114	0	33	3	0	31
1	115	0	60	3	1	19
1	116	1	21	2	0	26
1	117	0	33	1	0	51
1	118	1	27	3	3	32
1	119	1	11	3	18	28
1	120	1	10	5	0	28
1	121	1	9	4	9	22
1	122	0	47	3	9	37
1	123	0	33	1	0	21
1	124	0	60	1	0	44
1	125	1	4	3	6	16
1	126	0	60	4	13	72
1	127	0	58	3	4	18
1	128	1	3	4	18	25
1	129	0	55	1	1	21
1	130	1	17	3	10	37
1	131	0	30	2	5	35
1	132	0	60	4	14	33
1	133	1	16	4	14	23
1	134	0	47	3	1	40
1	135	0	60	3	4	29
1	136	1	1	4	28	28
1	137	0	60	1	0	37
1	138	0	33	1	0	37
1	139	0	41	3	20	58
1	140	0	18	2	0	21
1	141	1	18	2	5	24
1	142	0	33	2	1	23
1	143	0	60	2	4	41
1	144	0	59	1	0	37
1	145	1	36	3	3	14
1	146	1	8	4	20	20
1	147	1	23	4	20	55
1	148	0	59	3	2	36
1	149	0	55	1	0	12
1	150	0	55	3	0	30
1	151	0	30	3	0	49
1	152	0	60	1	0	29
1	153	1	13	4	13	19
1	154	0	60	4	6	30
1	155	0	56	1	0	31
1	156	0	56	1	0	22
1	157	1	48	4	12	20
1	158	0	57	1	0	23
1	159	0	51	4	7	33
1	160	0	59	2	0	51
1	161	1	29	3	5	16
1	162	0	60	1	0	43
1	163	0	56	2	0	21
1	164	0	57	3	3	41
1	165	0	58	2	2	33
1	166	1	13	3	30	33
1	167	0	39	2	0	43
1	168	0	59	1	0	21
1	169	0	57	3	0	21
1	170	0	33	3	0	30
1	171	1	19	3	12	52
1	172	1	2	3	7	17
1	173	0	58	1	0	17
1	174	0	32	3	15	32
1	175	0	55	1	0	28
1	176	0	32	1	0	37
1	177	0	35	1	0	12
1	178	1	29	4	2	57
1	179	0	49	3	2	50
1	180	1	31	3	0	28
1	181	0	59	3	4	24
1	182	0	56	3	0	51
1	183	0	31	1	0	54
1	184	0	37	1	0	39
1	185	1	17	3	8	18
1	186	0	55	1	1	17
1	187	0	59	1	0	22
1	188	0	44	2	0	25
1	189	0	55	1	1	33
1	190	0	57	1	1	28
1	191	0	60	4	0	31
1	192	1	29	3	9	54
1	193	0	52	1	3	38
1	194	0	53	1	0	28
1	195	0	58	1	0	31
1	196	0	57	4	8	50
1	197	0	60	1	0	28
1	198	0	36	3	9	34
1	199	0	55	1	4	17
1	200	1	18	4	11	17
1	201	0	60	1	0	7
1	202	1	5	3	3	42
1	203	1	4	3	59	62
1	204	0	47	3	2	26
1	205	1	13	4	24	29
1	206	0	57	3	0	58
1	207	0	55	3	17	66
1	208	0	34	1	0	49
1	209	0	17	4	8	42
1	210	0	55	2	6	40
1	211	1	36	3	9	52
1	212	1	2	5	3	13
1	213	0	57	2	0	18
1	214	0	58	1	1	39
1	215	0	58	2	4	23
1	216	1	1	4	14	16
1	217	1	10	4	50	65
1	218	0	50	3	2	20
1	219	1	32	4	15	38
1	220	1	9	5	32	53
1	221	0	58	1	0	53
1	222	1	4	3	3	36
1	223	0	55	1	0	18
1	224	0	14	3	4	31
1	225	0	56	2	1	24
1	226	0	10	3	5	14
1	227	0	56	3	7	62
1	228	1	29	4	12	30
1	229	1	28	3	14	66
1	230	1	12	4	16	42
1	231	0	54	2	7	29
1	232	1	9	4	5	74
1	233	0	30	4	3	22
1	234	1	42	3	3	20
1	235	0	56	2	0	32
1	236	1	5	2	8	50
1	237	0	56	3	0	20
1	238	0	57	1	0	36
1	239	0	53	3	7	19
1	240	1	15	4	6	27
1	241	0	54	1	8	31
1	242	0	58	3	11	22
1	243	0	58	1	0	28
1	244	1	4	3	19	22
1	245	0	57	1	0	15
1	246	1	33	3	5	31
1	247	0	53	2	0	11
1	248	0	58	1	0	29
1	249	0	54	2	0	26
1	250	1	34	3	2	21
1	251	0	54	1	0	29
1	252	0	56	3	10	26
1	253	1	13	3	11	75
1	254	0	53	1	0	31
1	255	1	13	3	37	52
1	256	0	57	1	0	30
1	257	0	55	1	0	29
1	258	0	36	1	0	34
1	259	0	29	1	0	38
1	260	0	56	2	0	26
1	261	1	6	4	8	20
1	262	0	55	4	1	21
1	263	0	54	2	3	14
1	264	0	57	2	0	19
1	265	0	51	1	0	34
1	266	0	55	2	0	11
1	267	0	55	4	4	20
1	268	1	2	4	0	20
1	269	0	53	4	2	25
1	270	1	26	4	3	20
1	271	0	52	3	0	56
1	272	0	53	1	0	29
1	273	1	6	5	9	36
1	274	0	52	3	6	27
1	275	0	56	1	0	19
1	276	0	28	1	0	21
1	277	0	56	1	0	11
1	278	1	10	4	25	29
1	279	1	10	4	15	56
1	280	0	52	1	0	18
1	281	0	56	1	0	20
1	282	1	33	3	26	44
1	283	0	54	4	16	24
1	284	0	57	2	0	74
1	285	0	54	1	0	11
1	286	0	46	2	0	20
1	287	1	10	3	13	22
1	288	0	26	1	0	33
1	289	0	56	3	2	25
1	290	0	35	2	3	43
1	291	0	55	3	4	54
1	292	0	53	3	15	36
1	293	0	55	3	3	35
1	294	0	56	2	2	18
1	295	0	56	4	0	53
1	296	0	55	3	6	42
1	297	0	55	2	0	23
1	298	0	54	3	3	19
1	299	1	18	3	0	29
1	300	0	38	1	0	13
1	301	1	24	3	9	16
1	302	1	8	4	10	34
1	303	0	54	1	3	28
1	304	0	28	4	0	45
1	305	1	5	3	10	54
1	306	0	28	3	1	22
1	307	1	6	4	11	41
1	308	1	20	3	13	34
1	309	0	49	1	0	31
1	310	0	28	1	0	35
1	311	0	55	3	0	27
1	312	0	56	1	0	13
1	313	0	28	1	0	37
1	314	0	55	4	19	43
1	315	0	54	2	0	30
1	316	0	28	1	0	62
1	317	0	52	1	0	15
1	318	0	55	1	0	18
1	319	0	53	1	4	27
1	320	0	27	1	0	20
1	321	0	54	1	0	40
1	322	0	55	4	0	41
1	323	0	56	1	0	30
1	324	0	51	1	0	26
1	325	0	53	4	12	30
1	326	0	56	3	2	23
1	327	0	26	1	0	10
1	328	0	51	1	1	20
1	329	0	55	1	0	25
1	330	0	56	2	0	29
1	331	1	13	4	3	33
1	332	1	41	1	3	26
1	333	1	19	3	5	68
1	334	0	27	1	0	32
1	335	1	10	3	1	27
1	336	0	55	3	7	41
1	337	0	27	1	18	30
1	338	0	55	1	0	27
1	339	0	55	2	0	44
1	340	0	50	2	0	74
1	341	0	49	2	0	8
1	342	0	53	2	0	44
1	343	1	44	3	3	36
1	344	0	52	2	0	32
1	345	1	9	4	19	23
1	346	0	55	4	4	24
1	347	1	3	4	1	16
1	348	1	2	3	12	34
1	349	0	27	3	13	33
1	350	0	39	1	0	31
1	351	0	54	1	8	40
1	352	0	52	3	0	23
1	353	0	27	3	0	27
1	354	1	11	4	28	50
1	355	0	54	1	0	27
1	356	0	27	1	0	31
1	357	0	47	3	0	27
1	358	0	54	2	0	44
1	359	0	53	2	2	15
1	360	0	50	2	12	36
1	361	1	44	4	9	26
1	362	0	53	2	0	51
1	363	0	50	3	0	42
1	364	0	38	1	0	25
1	365	0	52	3	2	37
1	366	0	26	2	1	20
1	367	0	55	3	1	32
1	368	0	54	2	1	53
1	369	0	52	3	1	37
1	370	1	16	3	12	27
1	371	0	26	3	0	20
1	372	0	26	3	12	48
1	373	0	54	1	0	21
1	374	0	54	3	5	27
1	375	0	49	2	0	24
1	376	0	53	4	5	31
1	377	1	6	4	28	29
1	378	0	53	1	0	32
1	379	1	8	3	1	15
1	380	0	26	1	0	18
1	381	1	3	5	45	61
1	382	0	50	1	0	43
1	383	0	54	1	0	22
1	384	0	49	2	0	22
1	385	0	37	4	8	21
1	386	0	51	1	0	28
1	387	0	53	1	0	43
1	388	1	43	3	14	74
1	389	0	53	4	0	17
1	390	1	8	4	25	38
1	391	0	49	1	0	32
1	392	0	26	2	1	49
1	393	1	49	1	0	31
1	394	0	50	1	0	23
1	395	1	50	2	0	47
1	396	0	25	2	0	30
1	397	0	51	2	0	37
1	398	0	25	1	0	20
1	399	0	51	1	0	25
1	400	0	51	4	7	16
1	401	0	50	3	0	42
1	402	0	51	3	7	23
1	403	1	19	3	2	22
1	404	0	53	3	0	41
1	405	0	53	3	0	21
1	406	1	22	3	25	37
1	407	0	25	3	0	36
1	408	0	53	2	4	32
1	409	0	48	2	5	17
1	410	0	25	3	0	12
1	411	1	19	4	44	55
1	412	1	35	4	7	31
1	413	0	51	3	3	35
1	414	1	41	3	12	34
1	415	1	14	3	12	20
1	416	0	49	2	2	20
1	417	1	10	4	17	26
1	418	1	27	4	5	26
1	419	0	52	1	0	20
1	420	0	25	1	0	27
1	421	0	52	2	1	29
1	422	0	48	1	0	20
1	423	0	25	3	12	27
1	424	1	15	4	12	27
1	425	0	53	1	1	12
1	426	0	41	2	0	49
1	427	0	54	2	0	41
1	428	1	25	3	8	40
1	429	0	45	2	1	53
1	430	0	25	1	0	15
1	431	0	42	2	2	41
1	432	1	16	3	16	55
1	433	1	32	4	2	49
1	434	0	47	3	8	34
1	435	0	28	5	0	38
1	436	0	53	3	0	41
1	437	0	49	1	0	20
1	438	0	42	1	0	13
1	439	0	53	1	0	28
1	440	1	4	4	10	41
1	441	0	50	4	2	31
1	442	0	49	2	0	16
1	443	0	48	2	0	22
1	444	0	53	3	2	46
1	445	0	52	1	1	55
1	446	0	47	2	1	27
1	447	0	52	2	1	22
1	448	0	50	2	4	35
1	449	0	4	1	0	35
1	450	0	12	1	0	39
1	451	0	60	1	0	27
1	452	0	60	1	0	26
1	453	0	60	1	0	17
1	454	0	60	2	0	63
1	455	0	60	1	0	22
1	456	0	60	1	0	28
1	457	0	60	1	0	44
1	458	0	60	1	1	53
1	459	0	60	2	0	32
1	460	0	60	1	0	23
1	461	0	60	1	0	26
1	462	0	60	1	0	15
1	463	0	60	1	0	30
1	464	0	60	1	0	43
1	465	0	60	1	0	24
1	466	0	60	1	0	32
1	467	0	44	1	0	10
1	468	0	60	1	0	36
1	469	0	60	1	0	39
1	470	1	11	3	16	33
1	471	0	60	1	0	18
1	472	0	38	2	0	34
1	473	0	60	1	0	16
1	474	0	60	1	0	21
1	475	0	60	1	0	21
1	476	0	60	1	0	21
1	477	0	60	1	0	25
1	478	1	8	3	9	16
1	479	0	60	1	0	21
1	480	0	60	1	0	46
1	481	1	42	3	5	17
1	482	0	60	1	0	13
1	483	0	60	1	0	34
1	484	1	21	3	1	40
1	485	0	60	1	0	24
1	486	0	60	1	0	15
1	487	0	60	1	0	32
1	488	1	22	4	11	29
1	489	0	60	1	0	26
1	490	0	60	2	0	23
1	491	0	28	1	0	31
1	492	0	60	1	0	17
1	493	0	60	1	0	16
1	494	0	60	1	0	24
1	495	0	60	1	0	38
1	496	0	60	1	0	21
1	497	0	60	1	0	37
1	498	0	60	1	0	31
1	499	0	60	1	0	31
1	500	0	60	1	0	15
1	501	0	60	1	0	28
1	502	0	60	1	0	56
1	503	0	60	1	0	15
1	504	0	60	1	0	39
1	505	0	60	1	0	26
1	506	0	60	1	0	12
1	507	0	60	1	0	18
1	508	0	60	1	2	19
1	509	0	60	1	0	16
1	510	0	60	1	0	27
1	511	0	60	1	0	22
1	512	0	60	1	0	22
1	513	0	60	1	0	29
1	514	0	60	1	0	22
1	515	1	37	3	2	30
1	516	0	60	1	0	12
1	517	0	60	1	0	27
1	518	0	60	1	0	16
1	519	0	60	1	0	31
1	520	0	60	1	0	16
1	521	0	60	1	0	15
1	522	0	60	1	0	17
1	523	0	60	1	0	28
1	524	1	24	3	4	24
1	525	0	60	1	0	22
1	526	0	10	1	0	17
1	527	0	60	1	0	28
1	528	0	60	1	1	52
1	529	0	60	1	0	39
1	530	0	60	1	0	30
1	531	0	60	1	0	19
1	532	0	60	1	0	55
1	533	0	60	1	0	40
1	534	0	60	1	0	34
1	535	0	60	1	0	28
1	536	0	60	1	0	15
1	537	0	60	1	0	32
1	538	1	11	4	26	33
1	539	1	11	4	7	32
1	540	0	60	1	0	25
1	541	0	60	1	0	25
1	542	1	11	3	2	20
1	543	0	60	1	0	18
1	544	0	60	1	0	20
1	545	1	15	4	9	28
1	546	1	29	3	2	16
1	547	0	60	1	0	21
1	548	0	60	1	0	50
1	549	0	60	1	0	56
1	550	1	3	3	5	15
1	551	0	60	1	0	19
1	552	0	60	1	0	17
1	553	1	7	3	38	97
1	554	0	60	1	0	43
1	555	0	60	1	0	25
1	556	0	60	1	0	16
1	557	0	60	1	0	24
1	558	0	60	1	0	20
1	559	0	60	1	0	10
1	560	0	60	1	0	20
1	561	0	60	1	0	25
1	562	0	60	1	0	13
1	563	0	60	5	19	45
1	564	0	60	1	0	11
1	565	0	60	1	0	26
1	566	0	60	1	0	8
1	567	0	60	1	0	22
1	568	0	50	1	0	19
1	569	0	60	3	7	25
1	570	0	6	1	0	44
1	571	0	60	1	0	30
1	572	0	60	1	0	22
1	573	0	42	2	0	43
1	574	0	60	1	0	14
1	575	0	60	1	0	48
1	576	0	60	1	0	31
1	577	0	60	1	0	46
1	578	1	18	4	7	16
1	579	0	60	1	0	30
1	580	0	60	1	0	27
1	581	1	28	4	9	37
1	582	0	60	1	0	26
1	583	0	60	1	0	13
1	584	0	60	1	0	54
1	585	0	60	1	0	23
1	586	0	60	1	0	22
1	587	0	60	1	0	24
1	588	0	60	1	0	7
1	589	0	60	1	0	9
1	590	0	60	1	0	18
1	591	0	50	1	0	25
1	592	0	60	1	2	47
1	593	0	60	1	0	34
1	594	0	60	1	0	35
1	595	0	60	1	0	27
1	596	1	28	4	22	41
1	597	0	60	4	7	13
1	598	0	60	3	8	24
1	599	0	60	1	0	21
1	600	0	60	1	0	55
1	601	0	60	1	0	29
1	602	0	60	3	0	49
1	603	0	60	1	0	31
1	604	0	60	1	0	28
1	605	0	42	1	0	22
1	606	0	60	1	0	11
1	607	0	60	1	0	26
1	608	0	60	1	0	29
1	609	0	60	1	0	21
1	610	0	60	1	0	22
1	611	0	60	1	0	9
1	612	0	60	1	0	27
1	613	0	60	1	0	41
1	614	0	60	1	0	38
1	615	0	60	1	0	31
1	616	0	60	1	0	41
1	617	0	60	1	0	32
1	618	0	60	1	0	22
1	619	0	60	1	0	18
1	620	0	60	1	0	12
1	621	0	60	1	0	15
1	622	0	45	1	0	29
1	623	0	60	1	0	72
1	624	0	60	1	0	44
1	625	0	60	1	0	16
1	626	0	60	1	0	47
1	627	0	60	1	0	48
1	628	0	60	1	0	16
1	629	0	60	1	0	37
1	630	0	60	2	0	12
1	631	0	60	1	0	23
1	632	0	60	1	0	37
1	633	0	60	2	0	23
1	634	0	60	2	0	30
1	635	0	60	1	0	15
1	636	0	60	1	0	15
1	637	0	60	1	0	15
1	638	0	60	1	0	38
1	639	0	60	1	0	11
1	640	0	60	1	0	29
1	641	0	51	1	0	45
1	642	0	60	1	1	23
1	643	0	60	1	0	21
1	644	0	60	1	0	33
1	645	0	60	1	0	30
1	646	0	60	1	0	40
1	647	0	60	1	0	10
1	648	0	60	1	0	20
1	649	0	60	1	0	34
1	650	0	60	1	0	25
1	651	0	60	2	0	23
1	652	0	60	1	0	17
1	653	0	60	1	0	27
1	654	0	54	1	0	29
1	655	0	60	1	1	12
1	656	0	60	1	0	30
1	657	0	60	1	0	15
1	658	0	60	1	0	14
1	659	0	60	1	0	69
1	660	0	60	1	0	20
1	661	0	60	1	0	23
1	662	0	60	1	0	35
1	663	0	60	1	0	14
1	664	0	60	1	0	32
2	665	0	99	3	0	15
2	666	0	75	1	0	26
2	667	0	92	2	0	36
2	668	0	86	1	0	22
2	669	0	92	3	4	27
2	670	0	88	4	2	43
2	671	0	87	4	1	35
2	672	1	16	4	9	20
2	673	1	13	5	20	40
2	674	1	4	4	13	25
2	675	0	92	3	0	31
2	676	0	92	3	1	34
2	677	0	100	3	20	28
2	678	0	92	1	0	28
2	679	0	96	2	0	24
2	680	1	31	4	9	38
2	681	0	91	3	0	26
2	682	0	108	1	0	26
2	683	0	104	1	0	48
2	684	1	61	3	34	46
2	685	1	36	3	4	36
2	686	0	86	4	7	30
2	687	0	91	1	0	40
2	688	0	91	4	16	40
2	689	0	91	2	0	26
2	690	0	4	4	5	16
2	691	0	86	3	0	20
2	692	0	90	1	0	28
2	693	0	90	1	0	29
2	694	0	90	1	0	20
2	695	0	90	2	0	34
2	696	0	90	4	3	40
2	697	0	109	1	0	23
2	698	0	85	1	0	23
2	699	0	80	2	1	23
2	700	1	1	5	0	8
2	701	0	21	1	0	19
2	702	0	90	3	6	57
2	703	0	89	1	0	26
2	704	0	89	3	12	36
2	705	0	89	3	3	25
2	706	0	89	1	0	67
2	707	0	92	4	11	20
2	708	1	7	4	36	40
2	709	0	60	3	4	34
2	710	0	89	2	2	20
2	711	1	19	4	35	39
2	712	0	87	3	0	52
2	713	1	15	4	4	32
2	714	1	27	4	5	28
2	715	1	39	1	0	34
2	716	0	97	1	0	27
2	717	0	93	1	0	35
2	718	0	88	1	0	47
2	719	0	88	1	0	34
2	720	1	19	5	19	60
2	721	0	87	1	0	20
2	722	0	85	1	0	29
2	723	0	99	1	0	48
2	724	0	87	1	0	27
2	725	1	3	1	0	35
2	726	0	106	1	0	28
2	727	0	87	1	1	30
2	728	1	28	4	8	62
2	729	0	87	3	0	41
2	730	0	87	1	0	36
2	731	0	86	1	0	26
2	732	1	6	4	0	37
2	733	0	86	1	0	32
2	734	0	105	1	0	20
2	735	0	105	1	0	28
2	736	0	86	1	1	26
2	737	0	83	1	0	47
2	738	0	63	2	1	55
2	739	0	86	1	0	44
2	740	1	12	4	8	34
2	741	0	85	3	2	43
2	742	1	8	4	25	76
2	743	1	41	3	13	45
2	744	0	85	2	0	34
2	745	0	79	1	1	29
2	746	0	85	1	0	20
2	747	1	66	3	14	32
2	748	0	84	3	5	28
2	749	0	103	1	1	31
2	750	0	84	1	0	32
2	751	1	11	4	5	31
2	752	0	84	1	0	32
2	753	0	84	1	0	12
2	754	1	28	3	16	35
2	755	0	77	4	9	41
2	756	0	84	1	0	34
2	757	1	17	5	5	47
2	758	0	73	4	11	41
2	759	0	15	1	0	28
2	760	1	27	3	8	50
2	761	0	83	3	12	94
2	762	0	82	1	0	29
2	763	0	83	1	0	33
2	764	0	83	3	4	39
2	765	0	78	1	0	14
2	766	0	83	1	0	29
2	767	0	83	1	1	25
2	768	0	83	1	0	48
2	769	1	24	4	4	33
2	770	0	83	1	2	30
2	771	1	16	4	13	39
2	772	1	13	4	7	73
2	773	0	80	1	0	25
2	774	0	82	1	0	32
2	775	0	82	1	0	33
2	776	0	82	1	1	11
2	777	0	72	1	0	34
2	778	0	82	1	0	25
2	779	0	82	3	4	42
2	780	1	18	4	26	51
2	781	0	82	3	3	31
2	782	0	82	4	11	32
2	783	0	83	1	0	89
2	784	0	85	1	0	36
2	785	0	82	2	0	64
2	786	0	82	3	1	33
2	787	1	10	2	7	53
2	788	0	86	1	0	27
2	789	0	78	1	0	23
2	790	0	85	1	0	48
2	791	0	81	2	1	35
2	792	0	81	1	0	20
2	793	0	80	1	0	36
2	794	0	81	1	0	34
2	795	1	22	4	7	28
2	796	0	81	1	0	19
2	797	0	79	2	0	37
2	798	0	28	1	0	28
2	799	0	81	3	4	42
2	800	0	77	1	0	36
2	801	1	6	4	48	54
2	802	0	84	1	0	39
2	803	0	72	3	7	41
2	804	0	80	1	3	44
2	805	0	80	1	0	36
2	806	0	80	2	2	46
2	807	0	72	3	0	27
2	808	0	83	1	0	51
2	809	0	73	2	0	50
2	810	0	80	1	1	46
2	811	1	13	4	14	43
2	812	0	80	1	1	24
2	813	1	50	5	7	41
2	814	0	80	2	1	59
2	815	1	43	3	29	76
2	816	0	80	1	1	32
2	817	0	72	2	7	47
2	818	0	80	1	0	54
2	819	0	80	3	1	38
2	820	0	79	3	8	53
2	821	0	79	4	0	34
2	822	0	79	1	0	74
2	823	1	3	4	25	50
2	824	0	72	2	0	31
2	825	1	7	4	23	51
2	826	0	79	3	1	53
2	827	1	39	4	7	42
2	828	1	30	4	19	67
2	829	0	79	3	2	23
2	830	0	78	2	2	44
2	831	0	71	1	5	45
2	832	0	79	1	1	34
2	833	1	52	5	21	50
2	834	0	79	1	2	26
2	835	0	82	4	0	35
2	836	0	79	1	0	34
2	837	1	15	4	4	36
2	838	1	14	3	16	44
2	839	1	35	3	3	27
2	840	0	79	1	0	52
2	841	1	35	5	5	38
2	842	1	27	4	5	71
2	843	0	77	1	0	40
2	844	0	78	1	0	25
2	845	1	20	1	11	43
2	846	0	76	1	0	21
2	847	0	69	1	0	26
2	848	0	75	3	0	38
2	849	0	78	1	0	17
2	850	0	78	1	0	27
2	851	0	71	3	2	37
2	852	0	69	1	1	31
2	853	1	52	4	3	34
2	854	0	78	1	0	48
2	855	1	11	4	21	41
2	856	0	71	3	7	94
2	857	0	72	1	1	25
2	858	0	78	1	0	32
2	859	1	24	4	14	99
2	860	0	95	4	27	49
2	861	0	70	3	11	90
2	862	0	78	1	0	28
2	863	0	85	4	17	82
2	864	0	74	2	2	32
2	865	0	77	1	0	53
2	866	0	68	3	6	26
2	867	0	73	3	5	25
2	868	0	77	1	0	39
2	869	1	12	4	20	40
2	870	0	77	4	0	28
2	871	1	15	4	1	77
2	872	0	77	2	0	42
2	873	1	13	3	7	26
2	874	0	66	4	23	77
2	875	1	39	1	0	21
2	876	0	67	1	0	19
2	877	0	76	1	0	19
2	878	0	77	1	2	42
2	879	1	22	3	6	54
2	880	0	77	1	0	56
2	881	0	77	1	0	21
2	882	0	79	1	0	39
2	883	0	77	2	4	101
2	884	0	77	1	0	21
2	885	0	75	3	1	27
2	886	0	67	1	0	26
2	887	0	71	1	0	26
2	888	0	76	1	0	14
2	889	0	76	2	1	32
2	890	0	69	1	0	35
2	891	0	69	3	1	54
2	892	0	91	2	0	55
2	893	0	69	4	12	76
2	894	1	48	4	19	81
2	895	0	69	1	3	72
2	896	0	76	4	2	68
2	897	0	69	1	0	33
2	898	1	37	2	23	64
2	899	1	79	1	3	51
2	900	0	80	2	2	30
2	901	0	77	1	0	26
2	902	0	75	1	0	29
2	903	0	75	1	0	30
2	904	0	75	1	0	40
2	905	0	75	1	0	36
2	906	0	75	1	0	34
2	907	1	17	3	0	52
2	908	0	75	1	0	39
2	909	0	75	1	0	39
2	910	0	68	1	0	29
2	911	1	20	3	41	43
2	912	0	75	1	0	22
2	913	0	75	2	9	39
2	914	0	71	1	0	41
2	915	0	65	1	0	30
2	916	0	67	1	0	28
2	917	0	80	3	0	26
2	918	0	66	1	0	55
2	919	0	66	2	0	61
2	920	1	4	4	27	29
2	921	0	74	4	7	57
2	922	1	15	4	42	59
2	923	0	65	1	0	30
2	924	1	58	4	19	87
2	925	0	74	1	0	35
2	926	1	41	4	1	39
2	927	0	72	1	9	41
2	928	1	34	4	17	25
2	929	0	63	1	1	38
2	930	0	74	1	0	52
2	931	0	72	3	0	30
2	932	1	27	3	13	39
2	933	0	68	3	6	57
2	934	0	74	1	0	20
2	935	0	72	4	0	42
2	936	1	43	5	1	42
2	937	0	71	1	0	25
2	938	0	64	1	0	55
2	939	0	69	1	0	19
2	940	1	13	4	38	62
2	941	1	36	4	5	31
2	942	0	81	1	0	24
2	943	0	73	1	0	36
2	944	1	12	2	4	29
2	945	0	64	2	3	37
2	946	1	16	4	1	24
2	947	0	61	2	5	46
2	948	0	73	4	5	48
2	949	1	56	2	3	39
2	950	0	62	1	0	25
2	951	0	64	1	0	19
2	952	0	74	5	4	34
2	953	0	73	1	0	22
2	954	0	73	2	0	16
2	955	0	63	1	2	46
2	956	0	65	1	0	36
2	957	0	73	3	0	35
2	958	1	7	5	2	39
2	959	0	69	1	0	34
2	960	0	73	3	0	23
2	961	1	36	5	0	61
2	962	0	80	3	7	21
2	963	0	67	1	0	35
2	964	0	74	1	0	31
2	965	0	63	1	0	31
2	966	0	73	1	0	16
2	967	1	69	3	37	60
2	968	0	72	1	0	30
2	969	0	63	1	0	23
2	970	0	69	1	0	31
2	971	0	64	1	0	42
2	972	0	67	1	2	38
2	973	1	71	3	1	74
2	974	1	57	2	0	37
2	975	1	27	4	15	65
2	976	0	60	3	0	35
2	977	0	68	1	0	37
2	978	1	17	3	2	46
2	979	0	63	1	0	53
2	980	1	5	3	12	52
2	981	1	14	4	11	55
2	982	0	61	1	0	42
2	983	1	58	1	4	65
2	984	0	60	2	0	26
2	985	0	71	1	0	23
2	986	0	68	1	3	35
2	987	0	60	1	0	42
2	988	0	61	1	0	46
2	989	0	61	3	3	44
2	990	0	73	3	2	46
2	991	0	71	1	0	36
2	992	0	78	1	1	51
2	993	1	27	4	3	36
2	994	1	13	4	23	37
2	995	0	71	1	0	43
2	996	1	15	4	22	44
2	997	0	71	1	0	20
2	998	1	5	3	15	19
2	999	0	67	1	0	35
2	1000	0	66	1	0	22
2	1001	1	17	3	10	34
2	1002	0	70	1	3	26
2	1003	0	70	1	2	17
2	1004	0	67	4	0	31
2	1005	0	70	2	0	31
2	1006	0	70	1	0	35
2	1007	0	62	2	0	21
2	1008	0	48	3	2	39
2	1009	0	66	3	4	47
2	1010	0	69	1	0	74
2	1011	0	70	1	0	50
2	1012	0	70	1	0	54
2	1013	0	70	1	0	38
2	1014	0	70	1	0	52
2	1015	0	70	1	0	37
2	1016	0	70	1	0	23
2	1017	0	70	1	0	39
2	1018	0	66	1	0	45
2	1019	0	70	3	12	89
2	1020	0	66	1	0	31
2	1021	0	48	1	0	19
2	1022	0	63	1	0	47
2	1023	0	50	1	0	36
2	1024	0	69	1	0	65
2	1025	0	67	1	0	28
2	1026	0	68	1	0	39
2	1027	0	60	1	0	51
2	1028	0	69	3	0	67
2	1029	0	67	1	0	34
2	1030	0	60	1	0	32
2	1031	0	60	2	0	41
2	1032	1	25	4	1	68
2	1033	0	58	3	9	51
2	1034	0	64	1	0	30
2	1035	0	65	2	0	28
2	1036	0	64	1	0	37
2	1037	0	59	2	4	88
2	1038	0	69	2	1	22
2	1039	0	63	1	0	81
2	1040	0	63	4	3	35
2	1041	0	59	1	0	24
2	1042	1	13	4	5	23
2	1043	0	68	1	0	29
2	1044	0	59	1	0	30
2	1045	0	68	1	0	27
2	1046	0	68	1	0	32
2	1047	0	63	1	0	42
2	1048	0	68	1	0	32
2	1049	0	64	3	8	62
2	1050	0	68	2	1	40
2	1051	0	61	1	1	50
2	1052	0	66	1	0	31
2	1053	1	5	4	95	103
2	1054	0	63	3	0	79
2	1055	0	68	3	1	25
2	1056	0	63	3	1	64
2	1057	0	68	2	3	37
2	1058	0	40	1	0	42
2	1059	1	24	5	21	47
2	1060	0	66	1	12	54
2	1061	0	61	1	0	40
2	1062	0	8	1	0	13
2	1063	1	16	5	34	47
2	1064	0	65	1	0	36
2	1065	0	61	1	0	55
2	1066	1	23	5	22	102
2	1067	1	19	4	5	54
2	1068	0	63	1	0	55
2	1069	0	63	3	13	60
2	1070	0	68	1	0	32
2	1071	0	64	4	16	65
2	1072	0	64	1	0	43
2	1073	0	63	2	0	120
2	1074	0	62	1	0	37
2	1075	1	1	4	2	38
2	1076	0	65	1	0	35
2	1077	0	67	1	0	23
2	1078	0	58	2	2	62
2	1079	0	64	1	0	56
2	1080	0	67	2	0	28
2	1081	1	16	5	21	46
2	1082	1	33	3	4	33
2	1083	0	78	1	0	44
2	1084	0	67	1	0	36
2	1085	0	67	1	0	41
2	1086	0	67	1	0	32
2	1087	0	67	1	0	36
2	1088	0	67	1	0	78
2	1089	0	61	1	0	97
2	1090	0	67	1	0	43
2	1091	0	67	1	0	87
2	1092	0	64	4	0	70
2	1093	0	57	4	18	54
2	1094	0	64	1	1	46
2	1095	1	10	3	22	48
2	1096	0	7	1	0	17
2	1097	0	61	1	0	43
2	1098	0	64	1	0	33
2	1099	0	63	2	0	38
2	1100	0	58	3	16	79
2	1101	0	62	1	0	24
2	1102	0	66	1	0	77
2	1103	0	75	1	0	32
2	1104	0	66	1	1	19
2	1105	0	59	1	1	28
2	1106	1	1	4	12	37
2	1107	1	24	5	14	62
2	1108	0	66	1	1	25
2	1109	0	61	1	0	30
2	1110	0	73	3	1	42
2	1111	0	77	3	0	36
2	1112	0	66	4	2	78
2	1113	0	71	3	5	52
2	1114	0	65	1	0	44
2	1115	0	55	5	4	60
2	1116	0	65	1	2	35
2	1117	0	62	1	1	22
2	1118	0	77	1	2	55
2	1119	0	57	2	0	13
2	1120	0	58	1	1	33
2	1121	0	62	3	3	42
2	1122	0	62	4	1	49
2	1123	0	66	1	0	33
2	1124	0	63	1	1	57
2	1125	0	63	1	0	48
2	1126	0	63	1	0	43
2	1127	0	65	1	0	47
2	1128	0	65	1	0	26
2	1129	0	61	1	0	24
2	1130	1	29	3	20	61
2	1131	0	59	1	0	29
2	1132	0	59	1	0	41
2	1133	0	65	3	0	52
2	1134	0	62	3	3	22
2	1135	1	2	4	35	60
2	1136	0	61	1	0	24
2	1137	1	24	4	17	38
2	1138	0	60	2	2	50
2	1139	0	65	4	5	85
2	1140	1	32	1	0	53
2	1141	0	64	1	2	52
2	1142	0	65	1	0	31
2	1143	1	12	4	23	56
2	1144	0	59	1	0	34
2	1145	1	33	4	17	56
2	1146	0	62	1	0	22
2	1147	1	5	4	85	97
2	1148	0	64	1	0	33
2	1149	0	63	2	3	65
2	1150	0	65	2	0	25
2	1151	0	72	4	3	32
2	1152	0	59	1	0	29
2	1153	0	61	1	0	32
2	1154	0	71	4	5	56
2	1155	1	4	3	18	43
2	1156	0	64	2	0	55
2	1157	0	64	3	2	55
2	1158	0	71	1	0	61
2	1159	0	64	1	0	34
2	1160	0	71	1	0	37
2	1161	0	75	1	0	50
2	1162	0	75	2	0	67
2	1163	0	75	3	5	59
2	1164	1	24	4	30	65
2	1165	0	75	2	0	35
2	1166	1	8	4	0	32
2	1167	0	64	1	0	45
2	1168	0	60	2	1	62
2	1169	0	66	3	9	39
2	1170	0	64	1	0	40
2	1171	0	64	1	0	30
2	1172	0	64	1	0	39
2	1173	0	55	1	0	40
2	1174	0	61	3	0	25
2	1175	0	64	3	9	45
2	1176	0	58	3	5	52
2	1177	0	74	2	0	35
2	1178	0	63	3	0	40
2	1179	0	61	2	4	40
2	1180	0	63	1	0	27
2	1181	0	61	1	0	53
2	1182	0	64	1	0	29
2	1183	1	2	4	28	86
2	1184	1	28	3	19	63
2	1185	0	62	1	0	48
2	1186	0	65	1	0	62
2	1187	0	63	1	0	55
2	1188	0	63	1	0	36
2	1189	0	63	1	0	34
2	1190	0	62	1	0	38
2	1191	0	74	3	0	45
2	1192	0	65	1	0	36
2	1193	1	31	2	7	53
2	1194	1	27	4	3	34
2	1195	0	62	2	7	26
2	1196	0	62	1	0	58
2	1197	0	64	3	7	30
2	1198	0	62	1	0	35
2	1199	0	56	3	2	62
2	1200	0	62	1	4	53
2	1201	0	63	3	6	60
2	1202	0	67	1	0	41
2	1203	0	73	1	0	44
2	1204	0	73	1	0	35
2	1205	0	69	2	0	52
2	1206	0	65	1	0	41
2	1207	0	61	1	0	35
2	1208	0	61	1	0	33
2	1209	0	70	1	1	32
2	1210	0	61	2	0	37
2	1211	0	61	1	0	33
2	1212	1	37	3	10	67
2	1213	0	71	1	0	55
2	1214	0	62	1	0	31
2	1215	1	25	3	0	79
2	1216	0	73	2	1	47
2	1217	1	7	4	68	75
2	1218	0	62	1	0	34
2	1219	0	62	2	0	52
2	1220	0	62	1	0	46
2	1221	0	61	1	0	26
2	1222	0	63	1	0	45
2	1223	1	50	1	12	64
2	1224	0	62	4	0	44
2	1225	0	61	3	2	46
2	1226	0	61	1	0	31
2	1227	1	13	3	24	55
2	1228	1	23	4	19	37
2	1229	1	59	4	9	27
2	1230	0	61	1	0	53
2	1231	0	66	3	3	67
2	1232	1	18	3	12	72
2	1233	0	59	1	0	31
2	1234	0	62	1	0	49
2	1235	0	67	4	21	61
2	1236	0	62	1	0	42
2	1237	0	61	4	4	39
2	1238	0	61	1	0	56
2	1239	1	6	4	32	36
2	1240	0	63	1	0	40
2	1241	0	61	1	0	45
2	1242	0	57	1	0	23
2	1243	0	63	3	0	17
3	1244			1	0	108
3	1245			1	0	106
3	1246			1	0	104
3	1247			1	0	96
3	1248			1	0	95
3	1249			1	0	94
3	1250			1	0	94
3	1251			1	0	92
3	1252			1	0	90
3	1253			1	0	88
3	1254			1	0	88
3	1255			3	0	84
3	1256			2	0	83
3	1257			1	0	81
3	1258			1	0	79
3	1259			2	0	79
3	1260			2	0	79
3	1261			1	0	78
3	1262			1	0	78
3	1263			1	0	78
3	1264			2	0	77
3	1265			3	0	76
3	1266			1	0	75
3	1267			1	0	75
3	1268			1	0	74
3	1269			1	0	74
3	1270			3	0	74
3	1271			1	0	71
3	1272			1	0	71
3	1273			1	0	71
3	1274			1	0	70
3	1275			1	0	70
3	1276			3	0	70
3	1277			1	0	69
3	1278			1	0	69
3	1279			1	0	69
3	1280			3	0	69
3	1281			1	0	68
3	1282			1	0	67
3	1283			1	0	67
3	1284			1	0	66
3	1285			1	0	66
3	1286			1	0	66
3	1287			1	0	65
3	1288			1	0	65
3	1289			2	0	65
3	1290			2	0	65
3	1291			3	0	65
3	1292			1	0	64
3	1293			1	0	64
3	1294			1	0	64
3	1295			1	0	64
3	1296			1	0	63
3	1297			1	0	63
3	1298			1	0	63
3	1299			1	0	63
3	1300			1	0	63
3	1301			3	0	63
3	1302			1	0	62
3	1303			2	0	62
3	1304			2	0	62
3	1305			3	0	62
3	1306			5	0	62
3	1307			1	0	61
3	1308			1	0	61
3	1309			2	0	61
3	1310			2	0	61
3	1311			1	0	60
3	1312			2	0	60
3	1313			1	0	59
3	1314			1	0	59
3	1315			1	0	59
3	1316			1	0	59
3	1317			2	0	59
3	1318			1	0	58
3	1319			1	0	58
3	1320			1	0	58
3	1321			1	0	58
3	1322			3	0	58
3	1323			1	0	57
3	1324			1	0	57
3	1325			1	0	57
3	1326			1	0	57
3	1327			3	0	57
3	1328			1	0	56
3	1329			1	0	56
3	1330			1	0	56
3	1331			1	0	56
3	1332			1	0	56
3	1333			1	0	56
3	1334			1	0	56
3	1335			1	0	55
3	1336			1	0	55
3	1337			1	0	55
3	1338			1	0	55
3	1339			1	0	54
3	1340			1	0	54
3	1341			1	0	54
3	1342			1	0	54
3	1343			2	0	54
3	1344			3	0	54
3	1345			1	0	53
3	1346			1	0	53
3	1347			1	0	53
3	1348			1	0	53
3	1349			1	0	53
3	1350			1	0	53
3	1351			1	0	53
3	1352			1	0	53
3	1353			1	0	52
3	1354			1	0	52
3	1355			1	0	52
3	1356			1	0	52
3	1357			1	0	52
3	1358			1	0	52
3	1359			1	0	52
3	1360			1	0	51
3	1361			1	0	51
3	1362			2	0	51
3	1363			1	0	50
3	1364			1	0	50
3	1365			1	0	50
3	1366			1	0	50
3	1367			1	0	50
3	1368			1	0	50
3	1369			1	0	50
3	1370			1	0	50
3	1371			1	0	50
3	1372			1	0	50
3	1373			1	0	50
3	1374			2	0	50
3	1375			3	0	50
3	1376			1	0	49
3	1377			1	0	49
3	1378			1	0	49
3	1379			1	0	49
3	1380			1	0	49
3	1381			1	0	48
3	1382			1	0	48
3	1383			1	0	48
3	1384			1	0	48
3	1385			1	0	48
3	1386			3	0	48
3	1387			3	0	48
3	1388			1	0	47
3	1389			1	0	47
3	1390			1	0	47
3	1391			1	0	47
3	1392			1	0	47
3	1393			2	0	47
3	1394			1	0	46
3	1395			1	0	46
3	1396			1	0	46
3	1397			1	0	46
3	1398			1	0	46
3	1399			1	0	46
3	1400			1	0	46
3	1401			1	0	46
3	1402			1	0	45
3	1403			1	0	45
3	1404			1	0	45
3	1405			1	0	45
3	1406			1	0	45
3	1407			1	0	45
3	1408			1	0	45
3	1409			1	0	45
3	1410			1	0	45
3	1411			1	0	45
3	1412			1	0	45
3	1413			1	0	45
3	1414			2	0	45
3	1415			3	0	45
3	1416			3	0	45
3	1417			1	0	44
3	1418			1	0	44
3	1419			1	0	44
3	1420			1	0	44
3	1421			1	0	44
3	1422			2	0	44
3	1423			1	0	43
3	1424			1	0	43
3	1425			1	0	43
3	1426			1	0	43
3	1427			1	0	43
3	1428			1	0	43
3	1429			2	0	43
3	1430			3	0	43
3	1431			1	0	42
3	1432			1	0	42
3	1433			1	0	42
3	1434			1	0	42
3	1435			1	0	42
3	1436			2	0	42
3	1437			3	0	42
3	1438			1	0	41
3	1439			1	0	41
3	1440			1	0	41
3	1441			1	0	41
3	1442			1	0	41
3	1443			1	0	41
3	1444			2	0	41
3	1445			2	0	41
3	1446			2	0	41
3	1447			1	0	40
3	1448			1	0	40
3	1449			1	0	40
3	1450			1	0	40
3	1451			1	0	40
3	1452			1	0	40
3	1453			1	0	40
3	1454			1	0	40
3	1455			1	0	40
3	1456			1	0	40
3	1457			1	0	39
3	1458			1	0	39
3	1459			1	0	39
3	1460			1	0	39
3	1461			1	0	39
3	1462			1	0	39
3	1463			1	0	39
3	1464			1	0	39
3	1465			2	0	39
3	1466			2	0	39
3	1467			1	0	38
3	1468			1	0	38
3	1469			1	0	38
3	1470			1	0	38
3	1471			1	0	38
3	1472			1	0	38
3	1473			1	0	38
3	1474			1	0	38
3	1475			2	0	38
3	1476			2	0	38
3	1477			1	0	37
3	1478			1	0	37
3	1479			1	0	37
3	1480			1	0	37
3	1481			1	0	37
3	1482			2	0	37
3	1483			1	0	36
3	1484			1	0	36
3	1485			1	0	36
3	1486			1	0	36
3	1487			1	0	36
3	1488			1	0	36
3	1489			1	0	36
3	1490			2	0	36
3	1491			3	0	36
3	1492			1	0	35
3	1493			1	0	35
3	1494			1	0	35
3	1495			1	0	35
3	1496			1	0	35
3	1497			1	0	35
3	1498			1	0	35
3	1499			1	0	35
3	1500			1	0	35
3	1501			1	0	35
3	1502			2	0	35
3	1503			1	0	34
3	1504			1	0	34
3	1505			1	0	34
3	1506			2	0	34
3	1507			3	0	34
3	1508			1	0	33
3	1509			1	0	33
3	1510			1	0	33
3	1511			1	0	33
3	1512			1	0	33
3	1513			1	0	33
3	1514			1	0	33
3	1515			1	0	33
3	1516			1	0	33
3	1517			1	0	33
3	1518			2	0	33
3	1519			2	0	33
3	1520			1	0	32
3	1521			1	0	32
3	1522			1	0	32
3	1523			1	0	32
3	1524			2	0	32
3	1525			1	0	31
3	1526			1	0	31
3	1527			1	0	31
3	1528			1	0	31
3	1529			1	0	30
3	1530			1	0	30
3	1531			1	0	30
3	1532			1	0	30
3	1533			1	0	30
3	1534			1	0	30
3	1535			3	0	30
3	1536			1	0	29
3	1537			1	0	29
3	1538			1	0	29
3	1539			1	0	29
3	1540			1	0	29
3	1541			1	0	29
3	1542			1	0	28
3	1543			1	0	28
3	1544			3	0	28
3	1545			1	0	27
3	1546			1	0	27
3	1547			1	0	27
3	1548			1	0	27
3	1549			1	0	27
3	1550			1	0	27
3	1551			1	0	27
3	1552			2	0	27
3	1553			1	0	26
3	1554			1	0	26
3	1555			1	0	26
3	1556			1	0	26
3	1557			1	0	26
3	1558			1	0	26
3	1559			1	0	26
3	1560			1	0	26
3	1561			2	0	26
3	1562			2	0	26
3	1563			1	0	25
3	1564			1	0	25
3	1565			1	0	24
3	1566			1	0	23
3	1567			1	0	23
3	1568			1	0	23
3	1569			1	0	22
3	1570			1	0	22
3	1571			1	0	22
3	1572			1	0	22
3	1573			1	0	21
3	1574			1	0	21
3	1575			1	0	21
3	1576			1	0	20
3	1577			1	0	20
3	1578			1	0	20
3	1579			1	0	20
3	1580			1	0	15
3	1581			1	0	15
3	1582			1	0	14
3	1583			1	0	13
3	1584			4	0	7
3	1585			3	1	87
3	1586			1	1	74
3	1587			2	1	72
3	1588			1	1	70
3	1589			2	1	69
3	1590			5	1	67
3	1591			2	1	66
3	1592			3	1	66
3	1593			1	1	65
3	1594			1	1	63
3	1595			3	1	62
3	1596			2	1	59
3	1597			3	1	59
3	1598			2	1	58
3	1599			1	1	56
3	1600			1	1	56
3	1601			4	1	56
3	1602			2	1	54
3	1603			1	1	53
3	1604			1	1	53
3	1605			2	1	53
3	1606			3	1	53
3	1607			1	1	51
3	1608			2	1	50
3	1609			1	1	49
3	1610			2	1	49
3	1611			1	1	48
3	1612			2	1	47
3	1613			2	1	47
3	1614			2	1	44
3	1615			4	1	44
3	1616			3	1	43
3	1617			1	1	42
3	1618			3	1	42
3	1619			2	1	41
3	1620			3	1	41
3	1621			2	1	40
3	1622			2	1	40
3	1623			1	1	39
3	1624			1	1	38
3	1625			1	1	37
3	1626			1	1	37
3	1627			2	1	37
3	1628			5	1	37
3	1629			3	1	36
3	1630			4	1	35
3	1631			4	1	35
3	1632			1	1	33
3	1633			2	1	32
3	1634			3	1	32
3	1635			1	1	31
3	1636			1	1	31
3	1637			4	1	31
3	1638			1	1	30
3	1639			2	1	30
3	1640			1	1	28
3	1641			3	1	25
3	1642			1	1	24
3	1643			2	1	13
3	1644			1	2	97
3	1645			3	2	83
3	1646			3	2	71
3	1647			1	2	68
3	1648			3	2	67
3	1649			4	2	66
3	1650			4	2	62
3	1651			3	2	57
3	1652			3	2	54
3	1653			1	2	52
3	1654			4	2	52
3	1655			1	2	51
3	1656			3	2	49
3	1657			3	2	46
3	1658			1	2	44
3	1659			1	2	43
3	1660			3	2	43
3	1661			1	2	40
3	1662			3	2	40
3	1663			3	2	39
3	1664			3	2	37
3	1665			2	2	36
3	1666			5	2	34
3	1667			1	2	32
3	1668			4	2	29
3	1669			3	2	24
3	1670			3	3	86
3	1671			2	3	71
3	1672			3	3	66
3	1673			3	3	66
3	1674			3	3	61
3	1675			3	3	56
3	1676			1	3	49
3	1677			1	3	46
3	1678			4	3	46
3	1679			1	3	43
3	1680			4	3	43
3	1681			3	3	34
3	1682			2	3	33
3	1683			2	3	27
3	1684			2	4	122
3	1685			5	4	84
3	1686			3	4	83
3	1687			4	4	60
3	1688			4	4	60
3	1689			1	4	52
3	1690			3	4	49
3	1691			3	4	48
3	1692			4	4	48
3	1693			3	4	47
3	1694			3	4	39
3	1695			3	4	38
3	1696			4	5	91
3	1697			3	5	67
3	1698			3	5	66
3	1699			3	5	52
3	1700			4	5	52
3	1701			3	5	49
3	1702			3	5	46
3	1703			5	5	22
3	1704			2	5	21
3	1705			4	6	104
3	1706			3	6	103
3	1707			3	6	82
3	1708			4	6	68
3	1709			3	6	56
3	1710			4	6	53
3	1711			3	6	48
3	1712			4	6	39
3	1713			5	6	38
3	1714			5	6	38
3	1715			1	6	31
3	1716			1	6	27
3	1717			2	6	24
3	1718			4	7	73
3	1719			4	7	69
3	1720			4	7	67
3	1721			3	7	56
3	1722			5	7	54
3	1723			1	7	51
3	1724			3	7	49
3	1725			2	7	40
3	1726			5	7	36
3	1727			4	7	34
3	1728			3	8	111
3	1729			3	8	91
3	1730			3	8	88
3	1731			3	8	63
3	1732			3	8	61
3	1733			3	8	55
3	1734			3	8	43
3	1735			5	8	42
3	1736			2	8	35
3	1737			4	8	33
3	1738			5	8	33
3	1739			5	8	23
3	1740			4	9	86
3	1741			3	9	76
3	1742			4	9	70
3	1743			4	9	64
3	1744			2	9	29
3	1745			4	9	27
3	1746			3	10	74
3	1747			3	10	73
3	1748			2	10	56
3	1749			3	10	54
3	1750			5	10	54
3	1751			5	10	53
3	1752			5	10	39
3	1753			3	11	117
3	1754			5	11	65
3	1755			4	11	62
3	1756			4	11	60
3	1757			2	11	56
3	1758			4	11	40
3	1759			3	12	89
3	1760			4	12	67
3	1761			4	12	56
3	1762			3	12	55
3	1763			4	12	55
3	1764			1	12	54
3	1765			3	12	54
3	1766			3	12	43
3	1767			2	13	81
3	1768			4	13	49
3	1769			5	13	23
3	1770			4	14	78
3	1771			4	14	59
3	1772			5	14	57
3	1773			3	15	60
3	1774			3	15	34
3	1775			3	16	94
3	1776			4	16	67
3	1777			3	16	52
3	1778			3	16	45
3	1779			4	17	90
3	1780			4	17	53
3	1781			5	17	43
3	1782			3	18	81
3	1783			3	18	72
3	1784			4	18	63
3	1785			3	18	59
3	1786			5	18	51
3	1787			3	18	24
3	1788			4	19	46
3	1789			4	20	44
3	1790			3	21	99
3	1791			5	21	44
3	1792			4	21	36
3	1793			2	22	102
3	1794			4	22	74
3	1795			4	22	45
3	1796			4	23	25
3	1797			5	25	96
3	1798			4	25	76
3	1799			4	25	64
3	1800			4	25	46
3	1801			4	25	28
3	1802			3	26	74
3	1803			4	26	61
3	1804			5	27	102
3	1805			4	27	56
3	1806			4	28	110
3	1807			4	28	98
3	1808			4	28	76
3	1809			4	28	67
3	1810			4	29	65
3	1811			4	31	66
3	1812			4	32	74
3	1813			5	33	66
3	1814			4	34	43
3	1815			4	35	67
3	1816			4	36	67
3	1817			4	36	47
3	1818			5	37	45
3	1819			5	38	64
3	1820			4	38	44
3	1821			4	39	69
3	1822			5	40	70
3	1823			3	41	79
3	1824			4	42	63
3	1825			4	44	100
3	1826			4	48	67
3	1827			3	53	62
3	1828			4	64	98
3	1829			4	69	69
3	1830			4	71	73
4	1831			3	0	221
4	1832			2	0	143
4	1833			1	0	141
4	1834			1	0	125
4	1835			1	0	123
4	1836			1	0	123
4	1837			4	0	116
4	1838			1	0	113
4	1839			1	0	111
4	1840			2	0	111
4	1841			1	0	108
4	1842			1	0	97
4	1843			1	0	96
4	1844			1	0	93
4	1845			1	0	92
4	1846			1	0	92
4	1847			1	0	90
4	1848			1	0	89
4	1849			1	0	89
4	1850			3	0	88
4	1851			1	0	87
4	1852			1	0	87
4	1853			1	0	87
4	1854			1	0	86
4	1855			1	0	85
4	1856			1	0	85
4	1857			1	0	83
4	1858			1	0	82
4	1859			1	0	82
4	1860			1	0	82
4	1861			1	0	82
4	1862			1	0	81
4	1863			1	0	80
4	1864			3	0	80
4	1865			1	0	78
4	1866			1	0	78
4	1867			1	0	77
4	1868			3	0	77
4	1869			1	0	76
4	1870			1	0	76
4	1871			4	0	76
4	1872			1	0	75
4	1873			1	0	75
4	1874			1	0	75
4	1875			2	0	75
4	1876			1	0	74
4	1877			1	0	74
4	1878			1	0	74
4	1879			3	0	74
4	1880			1	0	73
4	1881			1	0	73
4	1882			1	0	73
4	1883			1	0	72
4	1884			1	0	72
4	1885			1	0	72
4	1886			1	0	71
4	1887			1	0	71
4	1888			3	0	71
4	1889			1	0	70
4	1890			1	0	70
4	1891			3	0	70
4	1892			1	0	69
4	1893			1	0	69
4	1894			1	0	69
4	1895			1	0	68
4	1896			1	0	68
4	1897			2	0	68
4	1898			1	0	67
4	1899			1	0	67
4	1900			1	0	67
4	1901			1	0	67
4	1902			1	0	67
4	1903			1	0	67
4	1904			1	0	67
4	1905			1	0	67
4	1906			2	0	67
4	1907			1	0	66
4	1908			1	0	66
4	1909			1	0	65
4	1910			1	0	65
4	1911			1	0	65
4	1912			1	0	65
4	1913			1	0	65
4	1914			1	0	65
4	1915			1	0	64
4	1916			1	0	64
4	1917			2	0	64
4	1918			1	0	63
4	1919			1	0	63
4	1920			1	0	63
4	1921			1	0	63
4	1922			3	0	63
4	1923			1	0	62
4	1924			1	0	62
4	1925			1	0	62
4	1926			1	0	61
4	1927			1	0	61
4	1928			1	0	61
4	1929			1	0	61
4	1930			2	0	61
4	1931			1	0	60
4	1932			1	0	60
4	1933			1	0	60
4	1934			1	0	60
4	1935			2	0	60
4	1936			3	0	60
4	1937			4	0	60
4	1938			1	0	59
4	1939			1	0	59
4	1940			1	0	59
4	1941			1	0	59
4	1942			1	0	59
4	1943			2	0	59
4	1944			3	0	59
4	1945			1	0	58
4	1946			1	0	58
4	1947			1	0	58
4	1948			1	0	58
4	1949			1	0	58
4	1950			1	0	58
4	1951			1	0	58
4	1952			1	0	58
4	1953			1	0	58
4	1954			2	0	58
4	1955			3	0	58
4	1956			1	0	57
4	1957			1	0	57
4	1958			1	0	57
4	1959			1	0	57
4	1960			1	0	56
4	1961			1	0	56
4	1962			1	0	56
4	1963			1	0	56
4	1964			1	0	56
4	1965			1	0	55
4	1966			1	0	55
4	1967			1	0	55
4	1968			1	0	55
4	1969			2	0	55
4	1970			2	0	55
4	1971			1	0	54
4	1972			1	0	54
4	1973			1	0	54
4	1974			1	0	54
4	1975			1	0	54
4	1976			1	0	54
4	1977			1	0	54
4	1978			1	0	54
4	1979			2	0	54
4	1980			1	0	53
4	1981			1	0	53
4	1982			1	0	53
4	1983			1	0	53
4	1984			1	0	53
4	1985			3	0	53
4	1986			1	0	52
4	1987			1	0	52
4	1988			1	0	52
4	1989			1	0	52
4	1990			1	0	52
4	1991			1	0	51
4	1992			1	0	51
4	1993			1	0	51
4	1994			1	0	51
4	1995			2	0	51
4	1996			1	0	50
4	1997			1	0	50
4	1998			1	0	50
4	1999			1	0	50
[truncated: 310 more rows]
